# Supplementary material for: Transcriptome Profile Analyses of Head Kidney in Roach (Rutilus rutilus), Common Bream (Abramis brama) and Their Hybrids: Does Infection by Monogenean Parasites in Freshwater Fish Reveal Differences in Fish Vigour among Parental Species and Their Hybrids?
Source: Biology (Basel). 2023 Sep 1;12(9):1199. doi: 10.3390/biology12091199 (PMC10525477; doi:10.3390/biology12091199)
Supplement: Supplementary file 1 [file biology-12-01199-s001.zip]

Archive with 1 entries (1 files):
- biology-2509074-supplementary.pdf
